# Supplementary material for: Characterization of DNA Viruses in Hindgut Contents of Protaetia brevitarsis Larvae
Source: Insects. 2025 Aug 1;16(8):800. doi: 10.3390/insects16080800 (PMC12386637; doi:10.3390/insects16080800)
Supplement: Supplementary file 1 [file insects-16-00800-s001.zip]

Archive with 1 entries (1 files):
- insects-3706688-supplementary.xlsx
