# Supplementary material for: Characterization of DNA Viruses in Hindgut Contents of Protaetia brevitarsis Larvae
Source: Insects. 2025 Aug 1;16(8):800. doi: 10.3390/insects16080800 (PMC12386637; doi:10.3390/insects16080800)
Supplement: Supplementary file 1 [file insects-16-00800-s001.zip › insects-3706688-supplementary.xlsx]

## Sheet: Table S1
Supplementary Table S1. General information on the third-instar larvae of P. brevitarsis
Farm Name	Farm location	Feed	Main ingredients
KB (Kyungpook farm)	Gyeongsangbuk-do	commerical product	oak sawdust
TO (Tohamsan Gumbengi farm)	Gyeongsangbuk-do	homemade	oak sawdust
BR (Gumbengi brothers)	Incheon	commerical product	spent mushroom substrate
IS (Secomnalagum Gumbengi)	Incheon	commerical product	oak sawdust
JH (Jhbio)	Chungcheongnam-do	homemade	oak sawdust

## Sheet: Table S2
Supplementary Table S2. Data summary of hindgut samples of P. brevitarsis larvae
Sample name	Total bases (bp)	Total reads	GC(%)	Q20(%)	Raw data (n)	Quality & adapter trim (n)	Contaminant removal (n)	QC passed reads (%)
KB_1	12658299800	83829800	63.3	97	41914900	38327028	38166213	91.06
KB_2	12069212560	79928560	55	97.3	39964280	37007670	36856116	92.22
TO_1	11787770002	78064702	62.2	96.8	39032351	35452983	35322322	90.49
TO_2	12599139812	83438012	61.6	96.6	41719006	37718578	37607857	90.15
BR_1	11842066582	78424282	52	97.1	39212141	36136223	36007621	91.83
BR_2	12873033276	85251876	56.3	96.9	42625938	39006796	38865315	91.18
IS_1	12992144190	86040690	59.2	96.9	43020345	39270913	39109478	90.91
IS_2	12798141202	84755902	59	97	42377951	38894687	38728118	91.39
JH_1	12947920216	85747816	59.7	96.9	42873908	39117636	38997000	90.96
JH_2	12183447382	80685082	59.2	97	40342541	36919979	36806911	91.24
Average	1.24751e+10	8.26167e+07	58.75	96.95	4.13083e+07	3.77852e+07	3.76467e+07	91.143

## Sheet: Table S3
Supplementary Table S3. The relative abundance (%) of microbiota of hindgut samples of P. brevitarsis larvae
Kingdom	KB_1	KB_2	TO_1	TO_2	BR_1	BR_2	IS_1	IS_2	JH_1	JH_2
Bacteria	94.2333	94.8052	58.7665	58.4606	96.7641	94.4921	84.8088	85.0251	98.6321	98.0318
Viruses	5.01762	3.70631	41.2335	41.5394	2.99579	5.16096	15.1912	14.9748	1.36788	1.9682
Eukaryota	0	0	0	0	0.24014	0.34699	0	0	0	0
Archaea	0.74911	1.48851	0	0	0	0	0	0	0	0

## Sheet: Table S4
Supplementary Table S4. The relative abundance (%) of hindgut viruses of P. brevitarsis larvae at the species level
Farm name	KB	TO	BR	IS	JH
Phage_Gifsy_1	-	-	-	0.05162	-
Deep_sea_thermophilic_phage_D6E	0.13572	-	-	-	-
Bacillus_virus_GIL16	0.21779	-	-	-	-
Human_endogenous_retrovirus_K	-	-	0.05889	-	-
Equid_alphaherpesvirus_4	-	-	0.00582	-	-
Bovine_alphaherpesvirus_5	-	0.054885	-	-	-
Ateline_gammaherpesvirus_3	-	-	-	0.016065	-
Anguillid_herpesvirus_1	-	0.04708	-	-	-
Alphaproteobacteria_virus_phiJl001	0.027455	-	-	-	-
Streptomyces_phage_SV1	-	-	-	0.207705	-
Stenotrophomonas_phage_S1	-	-	-	0.026425	-
Microbacterium_phage_Min1	1.53426	29.0893	2.11962	5.42028	0.89739
Lactococcus_phage_bIL312	-	-	-	0.18372	-
Lactococcus_phage_bIL310	-	-	-	0.191415	-
Lactococcus_phage_bIL309	-	-	0.0606	-	-
Geobacillus_virus_E2	0.651525	-	-	0.11963	-
Escherichia_phage_HK639	0.10155	-	-	-	-
Bacillus_phage_phIS3501	-	-	0.11547	0.25912	-
Bacillus_phage_phBC6A52	0.09121	2.29488	0.103675	0.05913	-
Bacillus_phage_phBC6A51	0.26435	1.37704	0.132455	0.08245	-
Actinoplanes_phage_phiAsp2	-	1.06143	-	-	-
Mycobacterium_virus_Papyrus	-	-	-	0.02822	0.00796
Streptomyces_virus_TG1	-	-	0.0514	0.01738	-
Streptomyces_virus_phiC31	-	-	-	0.11808	-
Streptomyces_virus_phiBT1	0.078115	-	-	-	-
Streptomyces_phage_phiSASD1	0.239845	-	-	-	-
Mycobacterium_virus_PBI1	0.21633	1.03878	0.43425	0.21239	0.149015
Mycobacterium_phage_Wanda	-	-	-	0.00775	-
Mycobacterium_virus_U2	-	-	-	2.30016	-
Mycobacterium_virus_Bethlehem	-	-	0.04833	1.43727	0.00688
Mycobacterium_phage_PattyP	-	-	-	0.327025	-
Mycobacterium_phage_LittleCherry	-	-	-	-	0.089365
Mycobacterium_phage_CASbig	-	-	0.55681	-	0.05544
Mycobacterium_virus_Fishburne	-	1.67622	-	0.05068	0.023325
Mycobacterium_virus_Che9c	0.1238	0.700505	0.100705	0.633865	0.140505
Mycobacterium_virus_Che8	-	1.25605	-	-	0.02798
Mycobacterium_phage_WIVsmall	0.01755	0.43167	0.029215	0.10448	0.02275
Mycobacterium_phage_Velveteen	0.03741	0.370285	0.134665	0.10796	0.113745
Mycobacterium_phage_Hamulus	0.02387	0.12941	-	0.01098	0.050385
Mycobacterium_phage_Bobi	-	0.192345	-	0.02032	-
Mycobacterium_virus_Brujita	-	0.926605	-	0.072785	0.07904
Xanthomonas_citri_phage_CP2	-	-	0.103925	-	-
Burkholderia_virus_BcepC6B	0.30474	0.739975	0.02255	0.19721	-
Bacillus_virus_1	0.19375	-	-	-	-
Escherichia_virus_P1	-	-	-	0.026235	-
Mycobacterium_virus_Bxz1	-	-	-	0.063725	-
Thermus_phage_phi_OH2	0.102685	-	-	-	-
Other (Bacteria, Archaea, Eukaryota)	95.638	58.6135	95.9216	84.917	98.332
